# Supplementary material for: Electrically Conductive and Antimicrobial Agro-Food Waste Biochar Functionalized with Zinc Oxide Particles
Source: Int J Mol Sci. 2022 Jul 21;23(14):8022. doi: 10.3390/ijms23148022 (PMC9319753; doi:10.3390/ijms23148022)
Supplement: Supplementary file 1 [file ijms-23-08022-s001.zip]

Archive with 1 entries (1 files):
- ijms-1760075-supplementary.pdf
